# Supplementary material for: Primary and hTERT-Transduced Mesothelioma-Associated Fibroblasts but Not Primary or hTERT-Transduced Mesothelial Cells Stimulate Growth of Human Mesothelioma Cells
Source: Cells. 2023 Aug 5;12(15):2006. doi: 10.3390/cells12152006 (PMC10417280; doi:10.3390/cells12152006)
Supplement: Supplementary file 1 [file cells-12-02006-s001.zip]

Archive with 3 entries (3 files):
- Cells-2524949-R1 - PAGE images.pdf
- Cells-2524949-R1 - Supplementary Figures clean version.pdf
- Cells-2524949-R1 - Supplementary Tables clean version.xlsx
